# Supplementary material for: Well-Being and Performance of Nursery Pigs Subjected to Different Commercial Vaccines Against Porcine Circovirus Type 2, Mycoplasma hyopneumoniae and Lawsonia intracellularis
Source: Vaccines (Basel). 2024 Oct 31;12(11):1242. doi: 10.3390/vaccines12111242 (PMC11598480; doi:10.3390/vaccines12111242)
Supplement: Supplementary file 1 [file vaccines-12-01242-s001.zip]

Archive with 1 entries (1 files):
- vaccines-3237609-supplementary.pdf
